# Supplementary material for: The Crystal Structure and Intermolecular Interactions in Fenamic Acids–Acridine Complexes
Source: Molecules. 2021 May 16;26(10):2956. doi: 10.3390/molecules26102956 (PMC8156396; doi:10.3390/molecules26102956)
Supplement: Supplementary file 1 [file molecules-26-02956-s001.zip]

Archive with 1 entries (1 files):
- molecules-1200226-supplementary.pdf
